# Supplementary material for: Caregivers’ Compliance and Perception of Daycare Centers—A Community-Based Childhood Drowning Prevention Intervention Implemented in Rural Bangladesh
Source: Int J Environ Res Public Health. 2022 Aug 3;19(15):9537. doi: 10.3390/ijerph19159537 (PMC9368301; doi:10.3390/ijerph19159537)
Supplement: Supplementary file 1 [file ijerph-19-09537-s001.zip]

Archive with 1 entries (1 files):
- ijerph-1788084-supplementary.pdf
